# Supplementary material for: Neuron and astrocyte aggregation and sorting in three-dimensional neuronal constructs
Source: Commun Biol. 2021 May 17;4:587. doi: 10.1038/s42003-021-02104-2 (PMC8129100; doi:10.1038/s42003-021-02104-2)
Supplement: Supplementary file 5 — Supplementary Data 1 [file 42003_2021_2104_MOESM5_ESM.xlsx]

## Sheet: Fig 2c
Figure 2c: Cell to cell distance profile (CCDP) counted from Anti-NeuN positive cells of 30 clusters from 3 cultures (11, 8 and 11 clusters) thin black lines show CCDP of a single cluster, Thick green line indicates the mean CCDP of all clusters with standard deviation indicated by green shaded area.
Cell to cell distance (μm)			2.5	7.5	12.5	17.5	22.5	27.5	32.5	37.5	42.5	47.5	52.5	57.5	62.5	67.5	72.5	77.5	82.5	87.5	92.5	97.5	102.5	107.5	112.5	117.5	122.5	127.5	132.5	137.5	142.5	147.5	152.5	157.5	162.5	167.5	172.5	177.5	182.5	187.5	192.5	197.5	202.5	207.5	212.5	217.5	222.5	227.5	232.5
Normalized probability	Culture 1	Cluster 1	0.000441501	0.00220751	0.0125828	0.0183223	0.0152318	0.0227373	0.0209713	0.0238411	0.0238411	0.0273731	0.0375276	0.0304636	0.0375276	0.0309051	0.0348786	0.0353201	0.0342163	0.0397351	0.0324503	0.0320088	0.0339956	0.0313466	0.0337748	0.0322296	0.0267108	0.0269316	0.0269316	0.0218543	0.0298013	0.0233996	0.0205298	0.0174393	0.0209713	0.0163355	0.0147903	0.0130243	0.0161148	0.011479	0.0101545	0.00794702	0.00750552	0.00772627	0.00750552	0.00397351	0.00529801	0.00463576	0.00309051
		Cluster 2	0	0.00242092	0.0058909	0.0128309	0.014929	0.0131536	0.0182376	0.0183183	0.0203357	0.0248547	0.0200936	0.0239671	0.022111	0.0271143	0.0246127	0.0295352	0.0273564	0.0266301	0.0297773	0.0292124	0.0314719	0.0309877	0.0303422	0.0328438	0.029858	0.0322789	0.0336507	0.0324403	0.0258231	0.027195	0.0262266	0.0249354	0.0230794	0.0208199	0.0221917	0.0213848	0.0188832	0.0160587	0.015736	0.0128309	0.0121853	0.0129116	0.0101679	0.0104906	0.00831181	0.00742414	0.00645578
		Cluster 3	0.000161473	0.00217988	0.00516712	0.013483	0.0159858	0.0172776	0.0202648	0.0214759	0.0234943	0.0248668	0.0234135	0.0289036	0.0284192	0.0290651	0.0270467	0.0305991	0.0316486	0.0277733	0.0313257	0.0320523	0.0326982	0.0303569	0.0350396	0.0313257	0.0306798	0.0318101	0.0320523	0.0305991	0.0242209	0.024786	0.0264815	0.0248668	0.0212337	0.019296	0.0185694	0.0185694	0.0156628	0.014694	0.0134022	0.0108187	0.0102535	0.00952689	0.0079929	0.00718553	0.00653964	0.0062167	0.00452123
		Cluster 4	0	0.000887455	0.00798709	0.012021	0.0134732	0.0161355	0.0183138	0.0178298	0.0225898	0.0217023	0.0268657	0.0272691	0.0233965	0.0312223	0.0294474	0.032029	0.0291246	0.0308996	0.0335619	0.0312223	0.0331585	0.0346914	0.0337233	0.029528	0.0335619	0.0313836	0.0319484	0.026785	0.0281565	0.0277531	0.0241226	0.0239613	0.0252521	0.0224284	0.0175877	0.0207342	0.0179911	0.0152481	0.01428	0.0137152	0.0103267	0.00879387	0.00960065	0.00726099	0.00718031	0.00588947	0.00548608
		Cluster 5	0	0.00153349	0.00669895	0.0129944	0.0146086	0.0166263	0.017272	0.0209847	0.0248588	0.0236481	0.0288943	0.0292171	0.0251009	0.0330105	0.0330912	0.0335755	0.0303471	0.0366425	0.0359161	0.0340597	0.0382567	0.0353511	0.0347054	0.0340597	0.0334948	0.0342211	0.0291364	0.0291364	0.0279257	0.0263923	0.0239709	0.0231638	0.0200969	0.0167877	0.016707	0.0139629	0.0154964	0.01364	0.0118644	0.0094431	0.00912026	0.00734463	0.00669895	0.00621469	0.00500404	0.00411622	0.00274415
		Cluster 6	0	0.00202086	0.00703258	0.0140652	0.0156818	0.0194002	0.0191577	0.0230377	0.0242503	0.0246544	0.0275645	0.0306362	0.0265945	0.0318487	0.0339504	0.0324954	0.0299087	0.0349204	0.0366179	0.0324954	0.0352437	0.0350012	0.0328187	0.0324145	0.0305553	0.0306362	0.0286153	0.0271603	0.0272411	0.0253011	0.0217444	0.0214211	0.0204511	0.0171369	0.0173794	0.015116	0.014146	0.0135801	0.0105893	0.0109126	0.0105084	0.00929593	0.00792175	0.00646674	0.00557756	0.00557756	0.00396088
		Cluster 7	0	0.00218305	0.00784282	0.0157665	0.0153622	0.0223965	0.0200517	0.0240136	0.0295116	0.0262775	0.0299159	0.0339586	0.0293499	0.0362225	0.0350097	0.0331501	0.0325841	0.0368693	0.0393758	0.033716	0.0369502	0.0357374	0.0337969	0.0331501	0.0310479	0.0311287	0.0274903	0.0251455	0.0245796	0.0225582	0.0211028	0.0181113	0.0178687	0.0147962	0.0155239	0.0120472	0.0121281	0.0121281	0.00913648	0.00848965	0.00808538	0.00727684	0.00671087	0.0052555	0.00477038	0.00444696	0.00307245
		Cluster 8	0	0.00096907	0.00379553	0.0101752	0.0104983	0.013567	0.0140515	0.0164742	0.0163127	0.0193007	0.0215618	0.0226924	0.0237422	0.0239845	0.0253573	0.0264879	0.0252766	0.0261649	0.0280223	0.0296374	0.0247113	0.0272955	0.0289106	0.0264072	0.0239037	0.0270532	0.0262457	0.0239845	0.0218848	0.0230962	0.0209158	0.020835	0.0210773	0.0192199	0.0194622	0.0169587	0.017201	0.0145361	0.0122749	0.0138093	0.0142938	0.0120326	0.0125172	0.0112251	0.0113866	0.0130825	0.0104983
		Cluster 9	0	0.00169834	0.00533765	0.0122928	0.010837	0.0155277	0.0183583	0.0188435	0.0194096	0.0225637	0.0251516	0.0229681	0.0241812	0.0282248	0.027497	0.0269309	0.0256369	0.0263647	0.0291953	0.0293571	0.0253134	0.0267691	0.0288718	0.0260412	0.0243429	0.0257178	0.0256369	0.023615	0.0208653	0.0222402	0.0216741	0.0188435	0.0215123	0.0174687	0.0186818	0.0160129	0.0156086	0.0137485	0.010837	0.012778	0.0130206	0.0112414	0.0120501	0.00921957	0.00889608	0.0113223	0.00897695
		Cluster 10	0	0.000808604	0.00477076	0.0130994	0.0135037	0.019083	0.0181127	0.0213471	0.0207811	0.0236112	0.0282203	0.0274925	0.0319398	0.028948	0.0313738	0.0317781	0.0299992	0.0320207	0.0333145	0.0316164	0.0270074	0.029514	0.0299183	0.0273308	0.0244198	0.0257136	0.0253093	0.0232069	0.0199725	0.0206194	0.0201342	0.017385	0.0181936	0.0166572	0.016819	0.0146357	0.0135037	0.0118056	0.0105118	0.0112396	0.0107544	0.00946066	0.00905636	0.00824776	0.00752001	0.00921808	0.00784345
		Cluster 11	0	0.00185994	0.00614588	0.0130196	0.0168203	0.0160925	0.0203785	0.0225619	0.022481	0.0255539	0.0283843	0.0282225	0.0283034	0.0326702	0.0291929	0.0338024	0.0319424	0.0322659	0.0310529	0.0314572	0.031619	0.0325894	0.0281417	0.0301634	0.0270904	0.0254731	0.0268478	0.0241792	0.0217532	0.0207019	0.0208637	0.0178716	0.0193272	0.0168203	0.0175481	0.014556	0.0142326	0.0135856	0.0114831	0.0126961	0.0105127	0.00921883	0.00897623	0.00889536	0.00671195	0.00711629	0.00679282
	Culture 2	Cluster 1	0	0.000971188	0.00760764	0.0121399	0.0171577	0.0207187	0.0195856	0.0225801	0.025089	0.0260602	0.031159	0.0273551	0.0281645	0.033506	0.029864	0.0338297	0.02865	0.0313208	0.0333441	0.0315636	0.0297022	0.0334251	0.0301068	0.0317255	0.0274361	0.0260602	0.0284882	0.0233085	0.0220945	0.0216089	0.0214471	0.0194238	0.0202331	0.0161055	0.0158627	0.0134348	0.0120589	0.0109259	0.0114924	0.0106021	0.00914535	0.00865976	0.00809323	0.00736484	0.00598899	0.00598899	0.00663645
		Cluster 2	0	0.0012946	0.00768671	0.012946	0.0151307	0.0195809	0.0186099	0.023141	0.0245165	0.0267821	0.0291286	0.0284004	0.0293713	0.0326078	0.0305041	0.0334169	0.0309896	0.0307468	0.0335788	0.0304232	0.0293713	0.0306659	0.0293713	0.0285622	0.0263775	0.0252448	0.0276721	0.0246784	0.02039	0.0226556	0.0206327	0.0199854	0.0223319	0.0175581	0.017639	0.0143215	0.0134315	0.012056	0.0124606	0.0114087	0.00995226	0.00841492	0.00841492	0.00728214	0.00623028	0.00647302	0.00614936
		Cluster 3	0	0.00232507	0.00741117	0.0117707	0.0126426	0.0152583	0.0162755	0.0215796	0.020635	0.0186733	0.0235414	0.0294994	0.0252125	0.029572	0.0264477	0.0278282	0.0279736	0.0300807	0.0274649	0.0276103	0.0259391	0.0253578	0.0246313	0.0226695	0.0245586	0.0222335	0.0220882	0.0222335	0.0199085	0.0195452	0.0186733	0.0180193	0.0195452	0.0186733	0.015331	0.0164208	0.0165662	0.0169294	0.0159849	0.0135872	0.0142411	0.0134418	0.0124973	0.0124973	0.0124973	0.0107535	0.0110441
		Cluster 4	0	0.00174393	0.00530446	0.00988228	0.0127162	0.0152594	0.0135881	0.0160587	0.0213632	0.0164947	0.0221625	0.0211452	0.0220171	0.0241971	0.0275396	0.0240517	0.0249237	0.0231071	0.024851	0.0234704	0.0247784	0.0215812	0.0188926	0.0211452	0.0212905	0.016422	0.0188926	0.0156227	0.0192559	0.0172213	0.0158407	0.0152594	0.0154047	0.0159134	0.0132975	0.0146054	0.0146781	0.0129342	0.0151867	0.0129342	0.0130795	0.0119895	0.0146781	0.0132248	0.00988228	0.0123529	0.0136608
		Cluster 5	0	0.00218452	0.0071361	0.0096847	0.013544	0.0179859	0.0180587	0.019515	0.0233015	0.0208986	0.0243938	0.0240297	0.0274521	0.0278162	0.0306561	0.027088	0.0281075	0.0268696	0.0273065	0.0296366	0.0270152	0.025923	0.0224277	0.0241753	0.0232287	0.0208986	0.0203888	0.017549	0.0203888	0.0176946	0.0156557	0.0139809	0.0147819	0.0123061	0.0124518	0.0134712	0.0115051	0.0110682	0.0129615	0.00990315	0.0105585	0.00917498	0.0105585	0.0114323	0.00771863	0.00866526	0.00990315
		Cluster 6	0.000145349	0.00174419	0.00668605	0.0112645	0.0118459	0.0142442	0.0165698	0.0188227	0.0186047	0.0204942	0.0226744	0.0231831	0.0267442	0.0264535	0.0271802	0.0272529	0.0300145	0.0294331	0.0323401	0.0313953	0.0293605	0.0290698	0.0273983	0.027907	0.0253634	0.0273983	0.0272529	0.0243459	0.0213663	0.0250727	0.0225291	0.0192587	0.0207122	0.0194767	0.018314	0.0149709	0.0164971	0.0150436	0.0142442	0.012936	0.0148983	0.0117733	0.0119186	0.0130087	0.0103198	0.0106105	0.0101744
		Cluster 7	0.000145624	0.0024028	0.00764526	0.0156546	0.0144896	0.0169652	0.020897	0.0238823	0.0246105	0.0224261	0.0282511	0.0272317	0.0287607	0.0291248	0.0297073	0.0326198	0.0321829	0.0333479	0.0346585	0.0326198	0.0330566	0.030581	0.0279598	0.0299257	0.0241008	0.0283239	0.0244648	0.0246105	0.0222077	0.0244648	0.0203874	0.0199505	0.0184942	0.0190767	0.0160915	0.0129605	0.0156546	0.0128877	0.0122324	0.0116499	0.0133974	0.0107762	0.0109218	0.0103393	0.0078637	0.00735401	0.00808213
		Cluster 8	0.000145698	0.00240402	0.00794056	0.0149341	0.014497	0.0181394	0.0216362	0.024623	0.0248416	0.0246959	0.0298681	0.0288483	0.0315437	0.0309609	0.0303052	0.0332192	0.033802	0.0358418	0.0334378	0.0348947	0.0327821	0.0311794	0.029941	0.0282655	0.0252786	0.0276827	0.0259343	0.0247687	0.0206892	0.0246959	0.0212719	0.0181394	0.017848	0.0157354	0.0165368	0.0118744	0.0142784	0.0104174	0.0108545	0.00939754	0.012093	0.00910614	0.00881474	0.00983463	0.00779486	0.00648357	0.00757631
	Culture 3	Cluster 1	0.000145826	0.00262486	0.00969741	0.0163325	0.01677	0.0193219	0.0236238	0.0261757	0.0279985	0.0266132	0.0325921	0.0304047	0.0337587	0.0328837	0.0329566	0.0352169	0.0339774	0.035946	0.0345607	0.035144	0.0335399	0.0302588	0.0293839	0.0277069	0.0244987	0.0266132	0.0249362	0.0228946	0.0199052	0.0225301	0.0189573	0.0169887	0.0166241	0.0148742	0.014218	0.0109369	0.0129785	0.00977032	0.00940576	0.00853081	0.0110098	0.00823915	0.00787459	0.00860372	0.00692672	0.00619759	0.00692672
		Cluster 2	0.000291354	0.00247651	0.00910481	0.0158788	0.0149319	0.0188652	0.0209047	0.0246923	0.0240367	0.023891	0.0308835	0.0260762	0.0278243	0.0291354	0.0299366	0.0329958	0.0296453	0.0323403	0.0330687	0.0313206	0.0321946	0.029791	0.0281885	0.0270231	0.0252021	0.0263675	0.0244009	0.0233083	0.0206861	0.0245466	0.0209775	0.018064	0.0183553	0.0176269	0.0174084	0.0141307	0.0148591	0.0119455	0.0113628	0.0112171	0.013548	0.0100517	0.0101246	0.0101974	0.0088863	0.00764804	0.00859495
		Cluster 3	0.000145741	0.00247759	0.00823435	0.0146469	0.01574	0.017999	0.0182905	0.0232456	0.0239015	0.0243387	0.0261605	0.0270349	0.0263791	0.0312614	0.0273993	0.0300955	0.0300226	0.0319901	0.0295125	0.0303141	0.0279093	0.0285652	0.0251403	0.0274721	0.0229542	0.025286	0.0249217	0.0229542	0.0206952	0.0236829	0.0211324	0.0198207	0.0201122	0.0185819	0.0176346	0.0148656	0.0166873	0.0135539	0.0120965	0.0126066	0.0147927	0.0102747	0.0109306	0.0103476	0.00976463	0.00918167	0.00954602
		Cluster 4	0.000145783	0.00233253	0.00758073	0.0139952	0.0142139	0.01815	0.0189518	0.0250747	0.0247103	0.0247103	0.0280633	0.0285735	0.0290109	0.0325097	0.0305416	0.0313434	0.031635	0.0333844	0.0322181	0.031635	0.0285006	0.0277717	0.0258765	0.0263868	0.0238356	0.0244187	0.0238356	0.0241271	0.0209928	0.0242	0.0198265	0.0180771	0.0187331	0.0174211	0.0166193	0.0140681	0.0160362	0.0113711	0.0123187	0.0123916	0.014141	0.0104964	0.0105693	0.0111524	0.00903856	0.00830964	0.00903856
		Cluster 5	0	0.00091427	0.00421971	0.0127998	0.0109009	0.013714	0.0144877	0.0157536	0.0197623	0.0166678	0.0213095	0.0199733	0.0204656	0.0232084	0.0238413	0.0225051	0.02356	0.0263732	0.02356	0.0211689	0.0220831	0.0215205	0.0217315	0.0215205	0.0206062	0.0199733	0.0189887	0.0199029	0.0204656	0.0164569	0.0165975	0.0187074	0.0158942	0.0149096	0.0165272	0.0152613	0.0175821	0.0171601	0.0154019	0.0161052	0.0176524	0.014347	0.0127294	0.0142063	0.0116745	0.0130108	0.013925
		Cluster 6	0	0.00112486	0.00667885	0.0133577	0.0137092	0.0151153	0.0176462	0.0183493	0.0192632	0.0201772	0.0230596	0.0243251	0.020599	0.0260827	0.0289651	0.0255202	0.0269966	0.029176	0.0262233	0.0262233	0.0279809	0.0284027	0.0274888	0.0253093	0.0253093	0.0237627	0.0234814	0.0248875	0.0209505	0.0189117	0.0187008	0.0196147	0.0187008	0.0170135	0.0179274	0.0156777	0.0172244	0.0133577	0.0151153	0.0137092	0.014131	0.0134983	0.0117407	0.0120922	0.0116001	0.0111783	0.0100534
		Cluster 7	0.000140736	0.00147773	0.00633312	0.0123848	0.0128773	0.0158328	0.0187883	0.0195623	0.0228696	0.0226585	0.0231511	0.0268102	0.022377	0.027725	0.0272324	0.0282176	0.0287102	0.0308916	0.0275139	0.0296953	0.0267398	0.0294842	0.0248399	0.0265287	0.0264584	0.0251214	0.022377	0.024277	0.0213215	0.0212511	0.018929	0.0198438	0.0185772	0.016818	0.0195623	0.0161143	0.0151291	0.0161143	0.016255	0.0123144	0.0140736	0.0128773	0.00985152	0.0110478	0.0115404	0.0100626	0.00907748
		Cluster 8	0	0.000724208	0.00427941	0.00967806	0.0116532	0.014155	0.0125091	0.0156034	0.0166568	0.019422	0.0201462	0.0213971	0.0212654	0.0222529	0.0220554	0.0248206	0.0233722	0.0218579	0.0238989	0.0237014	0.0220554	0.0229113	0.0239647	0.0223188	0.0221213	0.0242939	0.022648	0.0179735	0.021002	0.0200803	0.0204095	0.0172493	0.0186977	0.0136941	0.0179077	0.0161959	0.0147475	0.01534	0.01534	0.0135624	0.0119824	0.0128382	0.0119824	0.0119824	0.0102706	0.0100731	0.0105998
		Cluster 9	0	0.000922266	0.00559947	0.0115283	0.0133729	0.0162055	0.0140975	0.018643	0.0205534	0.0216074	0.0232543	0.0229249	0.0234519	0.0247694	0.0247694	0.0270751	0.0235178	0.0261528	0.0264822	0.026614	0.0215415	0.0234519	0.0264163	0.0218709	0.0215415	0.0237154	0.0222003	0.0181159	0.0197628	0.0187088	0.0190382	0.0161397	0.0175231	0.0129776	0.0158103	0.0156126	0.0123188	0.0141634	0.0137022	0.0123188	0.00988142	0.0111989	0.0104084	0.0108696	0.00862978	0.00843215	0.00961792
		Cluster 10	0	0.00138322	0.0050718	0.0117903	0.01291	0.0139639	0.0140956	0.0182453	0.0188381	0.0210117	0.0241075	0.0223291	0.0233171	0.0250955	0.0262811	0.0268739	0.0230536	0.0239758	0.0257542	0.0271374	0.0236464	0.0266105	0.0266105	0.0236464	0.0231854	0.0246344	0.0235147	0.0187722	0.0202213	0.0187722	0.0187722	0.0171914	0.0180477	0.0142932	0.0156106	0.014425	0.0127124	0.0129759	0.0129759	0.0111975	0.00935318	0.0104729	0.00994599	0.0100119	0.00869451	0.0079041	0.00915558
		Cluster 11	0	0.00164756	0.00744695	0.0137077	0.0156188	0.016871	0.0158165	0.0207592	0.0216818	0.0243838	0.025636	0.0249769	0.0250428	0.0272176	0.0272176	0.028272	0.0248451	0.0255701	0.0262291	0.0270858	0.0224727	0.0254382	0.0252405	0.0214182	0.020891	0.0224727	0.0216818	0.0179913	0.0184526	0.0165415	0.0167392	0.0144985	0.0156847	0.0119942	0.01351	0.0135759	0.0112693	0.0122578	0.0124555	0.0106762	0.00836958	0.0101489	0.00975353	0.00981943	0.00836958	0.00784236	0.0090286
[truncated: 73 more columns]

## Sheet: Fig 2d
Figure 2d: CCDP of cortical slice calculated from Nissl stained rat cortical slice from PND08 rat, (Nissl stained image and marked counted layer on right. Image courtesy: BrainMaps: An Interactive Multiresolution Brain Atlas; http://brainmaps.org). Thick line from each layer (color indicated in legend) shows mean of CCDPs from 6 regions of interests (ROI) from 3 z-positions (One from each hemisph…
	Cell to cell distance (μm)			2.5	7.5	12.5	17.5	22.5	27.5	32.5	37.5	42.5	47.5	52.5	57.5	62.5	67.5	72.5	77.5	82.5	87.5	92.5	97.5	102.5	107.5	112.5	117.5	122.5	127.5	132.5	137.5	142.5	147.5	152.5	157.5	162.5	167.5	172.5	177.5	182.5	187.5	192.5	197.5	202.5	207.5	212.5	217.5	222.5	227.5
Normalized probability	Linear 3D culture	Culture 1	Cluster 1	0.000441501	0.00220751	0.0125828	0.0183223	0.0152318	0.0227373	0.0209713	0.0238411	0.0238411	0.0273731	0.0375276	0.0304636	0.0375276	0.0309051	0.0348786	0.0353201	0.0342163	0.0397351	0.0324503	0.0320088	0.0339956	0.0313466	0.0337748	0.0322296	0.0267108	0.0269316	0.0269316	0.0218543	0.0298013	0.0233996	0.0205298	0.0174393	0.0209713	0.0163355	0.0147903	0.0130243	0.0161148	0.011479	0.0101545	0.00794702	0.00750552	0.00772627	0.00750552	0.00397351	0.00529801	0.00463576
			Cluster 2	0	0.00242092	0.0058909	0.0128309	0.014929	0.0131536	0.0182376	0.0183183	0.0203357	0.0248547	0.0200936	0.0239671	0.022111	0.0271143	0.0246127	0.0295352	0.0273564	0.0266301	0.0297773	0.0292124	0.0314719	0.0309877	0.0303422	0.0328438	0.029858	0.0322789	0.0336507	0.0324403	0.0258231	0.027195	0.0262266	0.0249354	0.0230794	0.0208199	0.0221917	0.0213848	0.0188832	0.0160587	0.015736	0.0128309	0.0121853	0.0129116	0.0101679	0.0104906	0.00831181	0.00742414
			Cluster 3	0.000161473	0.00217988	0.00516712	0.013483	0.0159858	0.0172776	0.0202648	0.0214759	0.0234943	0.0248668	0.0234135	0.0289036	0.0284192	0.0290651	0.0270467	0.0305991	0.0316486	0.0277733	0.0313257	0.0320523	0.0326982	0.0303569	0.0350396	0.0313257	0.0306798	0.0318101	0.0320523	0.0305991	0.0242209	0.024786	0.0264815	0.0248668	0.0212337	0.019296	0.0185694	0.0185694	0.0156628	0.014694	0.0134022	0.0108187	0.0102535	0.00952689	0.0079929	0.00718553	0.00653964	0.0062167
			Cluster 4	0	0.000887455	0.00798709	0.012021	0.0134732	0.0161355	0.0183138	0.0178298	0.0225898	0.0217023	0.0268657	0.0272691	0.0233965	0.0312223	0.0294474	0.032029	0.0291246	0.0308996	0.0335619	0.0312223	0.0331585	0.0346914	0.0337233	0.029528	0.0335619	0.0313836	0.0319484	0.026785	0.0281565	0.0277531	0.0241226	0.0239613	0.0252521	0.0224284	0.0175877	0.0207342	0.0179911	0.0152481	0.01428	0.0137152	0.0103267	0.00879387	0.00960065	0.00726099	0.00718031	0.00588947
			Cluster 5	0	0.00153349	0.00669895	0.0129944	0.0146086	0.0166263	0.017272	0.0209847	0.0248588	0.0236481	0.0288943	0.0292171	0.0251009	0.0330105	0.0330912	0.0335755	0.0303471	0.0366425	0.0359161	0.0340597	0.0382567	0.0353511	0.0347054	0.0340597	0.0334948	0.0342211	0.0291364	0.0291364	0.0279257	0.0263923	0.0239709	0.0231638	0.0200969	0.0167877	0.016707	0.0139629	0.0154964	0.01364	0.0118644	0.0094431	0.00912026	0.00734463	0.00669895	0.00621469	0.00500404	0.00411622
			Cluster 6	0	0.00202086	0.00703258	0.0140652	0.0156818	0.0194002	0.0191577	0.0230377	0.0242503	0.0246544	0.0275645	0.0306362	0.0265945	0.0318487	0.0339504	0.0324954	0.0299087	0.0349204	0.0366179	0.0324954	0.0352437	0.0350012	0.0328187	0.0324145	0.0305553	0.0306362	0.0286153	0.0271603	0.0272411	0.0253011	0.0217444	0.0214211	0.0204511	0.0171369	0.0173794	0.015116	0.014146	0.0135801	0.0105893	0.0109126	0.0105084	0.00929593	0.00792175	0.00646674	0.00557756	0.00557756
			Cluster 7	0	0.00218305	0.00784282	0.0157665	0.0153622	0.0223965	0.0200517	0.0240136	0.0295116	0.0262775	0.0299159	0.0339586	0.0293499	0.0362225	0.0350097	0.0331501	0.0325841	0.0368693	0.0393758	0.033716	0.0369502	0.0357374	0.0337969	0.0331501	0.0310479	0.0311287	0.0274903	0.0251455	0.0245796	0.0225582	0.0211028	0.0181113	0.0178687	0.0147962	0.0155239	0.0120472	0.0121281	0.0121281	0.00913648	0.00848965	0.00808538	0.00727684	0.00671087	0.0052555	0.00477038	0.00444696
			Cluster 8	0	0.00096907	0.00379553	0.0101752	0.0104983	0.013567	0.0140515	0.0164742	0.0163127	0.0193007	0.0215618	0.0226924	0.0237422	0.0239845	0.0253573	0.0264879	0.0252766	0.0261649	0.0280223	0.0296374	0.0247113	0.0272955	0.0289106	0.0264072	0.0239037	0.0270532	0.0262457	0.0239845	0.0218848	0.0230962	0.0209158	0.020835	0.0210773	0.0192199	0.0194622	0.0169587	0.017201	0.0145361	0.0122749	0.0138093	0.0142938	0.0120326	0.0125172	0.0112251	0.0113866	0.0130825
			Cluster 9	0	0.00169834	0.00533765	0.0122928	0.010837	0.0155277	0.0183583	0.0188435	0.0194096	0.0225637	0.0251516	0.0229681	0.0241812	0.0282248	0.027497	0.0269309	0.0256369	0.0263647	0.0291953	0.0293571	0.0253134	0.0267691	0.0288718	0.0260412	0.0243429	0.0257178	0.0256369	0.023615	0.0208653	0.0222402	0.0216741	0.0188435	0.0215123	0.0174687	0.0186818	0.0160129	0.0156086	0.0137485	0.010837	0.012778	0.0130206	0.0112414	0.0120501	0.00921957	0.00889608	0.0113223
			Cluster 10	0	0.000808604	0.00477076	0.0130994	0.0135037	0.019083	0.0181127	0.0213471	0.0207811	0.0236112	0.0282203	0.0274925	0.0319398	0.028948	0.0313738	0.0317781	0.0299992	0.0320207	0.0333145	0.0316164	0.0270074	0.029514	0.0299183	0.0273308	0.0244198	0.0257136	0.0253093	0.0232069	0.0199725	0.0206194	0.0201342	0.017385	0.0181936	0.0166572	0.016819	0.0146357	0.0135037	0.0118056	0.0105118	0.0112396	0.0107544	0.00946066	0.00905636	0.00824776	0.00752001	0.00921808
			Cluster 11	0	0.00185994	0.00614588	0.0130196	0.0168203	0.0160925	0.0203785	0.0225619	0.022481	0.0255539	0.0283843	0.0282225	0.0283034	0.0326702	0.0291929	0.0338024	0.0319424	0.0322659	0.0310529	0.0314572	0.031619	0.0325894	0.0281417	0.0301634	0.0270904	0.0254731	0.0268478	0.0241792	0.0217532	0.0207019	0.0208637	0.0178716	0.0193272	0.0168203	0.0175481	0.014556	0.0142326	0.0135856	0.0114831	0.0126961	0.0105127	0.00921883	0.00897623	0.00889536	0.00671195	0.00711629
		Culture 2	Cluster 1	0	0.000971188	0.00760764	0.0121399	0.0171577	0.0207187	0.0195856	0.0225801	0.025089	0.0260602	0.031159	0.0273551	0.0281645	0.033506	0.029864	0.0338297	0.02865	0.0313208	0.0333441	0.0315636	0.0297022	0.0334251	0.0301068	0.0317255	0.0274361	0.0260602	0.0284882	0.0233085	0.0220945	0.0216089	0.0214471	0.0194238	0.0202331	0.0161055	0.0158627	0.0134348	0.0120589	0.0109259	0.0114924	0.0106021	0.00914535	0.00865976	0.00809323	0.00736484	0.00598899	0.00598899
			Cluster 2	0	0.0012946	0.00768671	0.012946	0.0151307	0.0195809	0.0186099	0.023141	0.0245165	0.0267821	0.0291286	0.0284004	0.0293713	0.0326078	0.0305041	0.0334169	0.0309896	0.0307468	0.0335788	0.0304232	0.0293713	0.0306659	0.0293713	0.0285622	0.0263775	0.0252448	0.0276721	0.0246784	0.02039	0.0226556	0.0206327	0.0199854	0.0223319	0.0175581	0.017639	0.0143215	0.0134315	0.012056	0.0124606	0.0114087	0.00995226	0.00841492	0.00841492	0.00728214	0.00623028	0.00647302
			Cluster 3	0	0.00232507	0.00741117	0.0117707	0.0126426	0.0152583	0.0162755	0.0215796	0.020635	0.0186733	0.0235414	0.0294994	0.0252125	0.029572	0.0264477	0.0278282	0.0279736	0.0300807	0.0274649	0.0276103	0.0259391	0.0253578	0.0246313	0.0226695	0.0245586	0.0222335	0.0220882	0.0222335	0.0199085	0.0195452	0.0186733	0.0180193	0.0195452	0.0186733	0.015331	0.0164208	0.0165662	0.0169294	0.0159849	0.0135872	0.0142411	0.0134418	0.0124973	0.0124973	0.0124973	0.0107535
			Cluster 4	0	0.00174393	0.00530446	0.00988228	0.0127162	0.0152594	0.0135881	0.0160587	0.0213632	0.0164947	0.0221625	0.0211452	0.0220171	0.0241971	0.0275396	0.0240517	0.0249237	0.0231071	0.024851	0.0234704	0.0247784	0.0215812	0.0188926	0.0211452	0.0212905	0.016422	0.0188926	0.0156227	0.0192559	0.0172213	0.0158407	0.0152594	0.0154047	0.0159134	0.0132975	0.0146054	0.0146781	0.0129342	0.0151867	0.0129342	0.0130795	0.0119895	0.0146781	0.0132248	0.00988228	0.0123529
			Cluster 5	0	0.00218452	0.0071361	0.0096847	0.013544	0.0179859	0.0180587	0.019515	0.0233015	0.0208986	0.0243938	0.0240297	0.0274521	0.0278162	0.0306561	0.027088	0.0281075	0.0268696	0.0273065	0.0296366	0.0270152	0.025923	0.0224277	0.0241753	0.0232287	0.0208986	0.0203888	0.017549	0.0203888	0.0176946	0.0156557	0.0139809	0.0147819	0.0123061	0.0124518	0.0134712	0.0115051	0.0110682	0.0129615	0.00990315	0.0105585	0.00917498	0.0105585	0.0114323	0.00771863	0.00866526
			Cluster 6	0.000145349	0.00174419	0.00668605	0.0112645	0.0118459	0.0142442	0.0165698	0.0188227	0.0186047	0.0204942	0.0226744	0.0231831	0.0267442	0.0264535	0.0271802	0.0272529	0.0300145	0.0294331	0.0323401	0.0313953	0.0293605	0.0290698	0.0273983	0.027907	0.0253634	0.0273983	0.0272529	0.0243459	0.0213663	0.0250727	0.0225291	0.0192587	0.0207122	0.0194767	0.018314	0.0149709	0.0164971	0.0150436	0.0142442	0.012936	0.0148983	0.0117733	0.0119186	0.0130087	0.0103198	0.0106105
			Cluster 7	0.000145624	0.0024028	0.00764526	0.0156546	0.0144896	0.0169652	0.020897	0.0238823	0.0246105	0.0224261	0.0282511	0.0272317	0.0287607	0.0291248	0.0297073	0.0326198	0.0321829	0.0333479	0.0346585	0.0326198	0.0330566	0.030581	0.0279598	0.0299257	0.0241008	0.0283239	0.0244648	0.0246105	0.0222077	0.0244648	0.0203874	0.0199505	0.0184942	0.0190767	0.0160915	0.0129605	0.0156546	0.0128877	0.0122324	0.0116499	0.0133974	0.0107762	0.0109218	0.0103393	0.0078637	0.00735401
			Cluster 8	0.000145698	0.00240402	0.00794056	0.0149341	0.014497	0.0181394	0.0216362	0.024623	0.0248416	0.0246959	0.0298681	0.0288483	0.0315437	0.0309609	0.0303052	0.0332192	0.033802	0.0358418	0.0334378	0.0348947	0.0327821	0.0311794	0.029941	0.0282655	0.0252786	0.0276827	0.0259343	0.0247687	0.0206892	0.0246959	0.0212719	0.0181394	0.017848	0.0157354	0.0165368	0.0118744	0.0142784	0.0104174	0.0108545	0.00939754	0.012093	0.00910614	0.00881474	0.00983463	0.00779486	0.00648357
		Culture 3	Cluster 1	0.000145826	0.00262486	0.00969741	0.0163325	0.01677	0.0193219	0.0236238	0.0261757	0.0279985	0.0266132	0.0325921	0.0304047	0.0337587	0.0328837	0.0329566	0.0352169	0.0339774	0.035946	0.0345607	0.035144	0.0335399	0.0302588	0.0293839	0.0277069	0.0244987	0.0266132	0.0249362	0.0228946	0.0199052	0.0225301	0.0189573	0.0169887	0.0166241	0.0148742	0.014218	0.0109369	0.0129785	0.00977032	0.00940576	0.00853081	0.0110098	0.00823915	0.00787459	0.00860372	0.00692672	0.00619759
			Cluster 2	0.000291354	0.00247651	0.00910481	0.0158788	0.0149319	0.0188652	0.0209047	0.0246923	0.0240367	0.023891	0.0308835	0.0260762	0.0278243	0.0291354	0.0299366	0.0329958	0.0296453	0.0323403	0.0330687	0.0313206	0.0321946	0.029791	0.0281885	0.0270231	0.0252021	0.0263675	0.0244009	0.0233083	0.0206861	0.0245466	0.0209775	0.018064	0.0183553	0.0176269	0.0174084	0.0141307	0.0148591	0.0119455	0.0113628	0.0112171	0.013548	0.0100517	0.0101246	0.0101974	0.0088863	0.00764804
			Cluster 3	0.000145741	0.00247759	0.00823435	0.0146469	0.01574	0.017999	0.0182905	0.0232456	0.0239015	0.0243387	0.0261605	0.0270349	0.0263791	0.0312614	0.0273993	0.0300955	0.0300226	0.0319901	0.0295125	0.0303141	0.0279093	0.0285652	0.0251403	0.0274721	0.0229542	0.025286	0.0249217	0.0229542	0.0206952	0.0236829	0.0211324	0.0198207	0.0201122	0.0185819	0.0176346	0.0148656	0.0166873	0.0135539	0.0120965	0.0126066	0.0147927	0.0102747	0.0109306	0.0103476	0.00976463	0.00918167
			Cluster 4	0.000145783	0.00233253	0.00758073	0.0139952	0.0142139	0.01815	0.0189518	0.0250747	0.0247103	0.0247103	0.0280633	0.0285735	0.0290109	0.0325097	0.0305416	0.0313434	0.031635	0.0333844	0.0322181	0.031635	0.0285006	0.0277717	0.0258765	0.0263868	0.0238356	0.0244187	0.0238356	0.0241271	0.0209928	0.0242	0.0198265	0.0180771	0.0187331	0.0174211	0.0166193	0.0140681	0.0160362	0.0113711	0.0123187	0.0123916	0.014141	0.0104964	0.0105693	0.0111524	0.00903856	0.00830964
			Cluster 5	0	0.00091427	0.00421971	0.0127998	0.0109009	0.013714	0.0144877	0.0157536	0.0197623	0.0166678	0.0213095	0.0199733	0.0204656	0.0232084	0.0238413	0.0225051	0.02356	0.0263732	0.02356	0.0211689	0.0220831	0.0215205	0.0217315	0.0215205	0.0206062	0.0199733	0.0189887	0.0199029	0.0204656	0.0164569	0.0165975	0.0187074	0.0158942	0.0149096	0.0165272	0.0152613	0.0175821	0.0171601	0.0154019	0.0161052	0.0176524	0.014347	0.0127294	0.0142063	0.0116745	0.0130108
			Cluster 6	0	0.00112486	0.00667885	0.0133577	0.0137092	0.0151153	0.0176462	0.0183493	0.0192632	0.0201772	0.0230596	0.0243251	0.020599	0.0260827	0.0289651	0.0255202	0.0269966	0.029176	0.0262233	0.0262233	0.0279809	0.0284027	0.0274888	0.0253093	0.0253093	0.0237627	0.0234814	0.0248875	0.0209505	0.0189117	0.0187008	0.0196147	0.0187008	0.0170135	0.0179274	0.0156777	0.0172244	0.0133577	0.0151153	0.0137092	0.014131	0.0134983	0.0117407	0.0120922	0.0116001	0.0111783
			Cluster 7	0.000140736	0.00147773	0.00633312	0.0123848	0.0128773	0.0158328	0.0187883	0.0195623	0.0228696	0.0226585	0.0231511	0.0268102	0.022377	0.027725	0.0272324	0.0282176	0.0287102	0.0308916	0.0275139	0.0296953	0.0267398	0.0294842	0.0248399	0.0265287	0.0264584	0.0251214	0.022377	0.024277	0.0213215	0.0212511	0.018929	0.0198438	0.0185772	0.016818	0.0195623	0.0161143	0.0151291	0.0161143	0.016255	0.0123144	0.0140736	0.0128773	0.00985152	0.0110478	0.0115404	0.0100626
			Cluster 8	0	0.000724208	0.00427941	0.00967806	0.0116532	0.014155	0.0125091	0.0156034	0.0166568	0.019422	0.0201462	0.0213971	0.0212654	0.0222529	0.0220554	0.0248206	0.0233722	0.0218579	0.0238989	0.0237014	0.0220554	0.0229113	0.0239647	0.0223188	0.0221213	0.0242939	0.022648	0.0179735	0.021002	0.0200803	0.0204095	0.0172493	0.0186977	0.0136941	0.0179077	0.0161959	0.0147475	0.01534	0.01534	0.0135624	0.0119824	0.0128382	0.0119824	0.0119824	0.0102706	0.0100731
			Cluster 9	0	0.000922266	0.00559947	0.0115283	0.0133729	0.0162055	0.0140975	0.018643	0.0205534	0.0216074	0.0232543	0.0229249	0.0234519	0.0247694	0.0247694	0.0270751	0.0235178	0.0261528	0.0264822	0.026614	0.0215415	0.0234519	0.0264163	0.0218709	0.0215415	0.0237154	0.0222003	0.0181159	0.0197628	0.0187088	0.0190382	0.0161397	0.0175231	0.0129776	0.0158103	0.0156126	0.0123188	0.0141634	0.0137022	0.0123188	0.00988142	0.0111989	0.0104084	0.0108696	0.00862978	0.00843215
			Cluster 10	0	0.00138322	0.0050718	0.0117903	0.01291	0.0139639	0.0140956	0.0182453	0.0188381	0.0210117	0.0241075	0.0223291	0.0233171	0.0250955	0.0262811	0.0268739	0.0230536	0.0239758	0.0257542	0.0271374	0.0236464	0.0266105	0.0266105	0.0236464	0.0231854	0.0246344	0.0235147	0.0187722	0.0202213	0.0187722	0.0187722	0.0171914	0.0180477	0.0142932	0.0156106	0.014425	0.0127124	0.0129759	0.0129759	0.0111975	0.00935318	0.0104729	0.00994599	0.0100119	0.00869451	0.0079041
			Cluster 11	0	0.00164756	0.00744695	0.0137077	0.0156188	0.016871	0.0158165	0.0207592	0.0216818	0.0243838	0.025636	0.0249769	0.0250428	0.0272176	0.0272176	0.028272	0.0248451	0.0255701	0.0262291	0.0270858	0.0224727	0.0254382	0.0252405	0.0214182	0.020891	0.0224727	0.0216818	0.0179913	0.0184526	0.0165415	0.0167392	0.0144985	0.0156847	0.0119942	0.01351	0.0135759	0.0112693	0.0122578	0.0124555	0.0106762	0.00836958	0.0101489	0.00975353	0.00981943	0.00836958	0.00784236
	Rat cortical section	Layer 2/3		3.69987e-05	0.00155394	0.00473583	0.00732574	0.00910167	0.0114326	0.0115806	0.0152804	0.0136895	0.0163534	0.0179074	0.0182033	0.0196463	0.0200903	0.0212742	0.0214592	0.0230132	0.0240121	0.0229392	0.0239011	0.0248261	0.0248631	0.0234572	0.0231612	0.026417	0.0240861	0.0253441	0.0254551	0.0241971	0.0248631	0.0260101	0.0243451	0.0242711	0.0231612	0.0235682	0.0234202	0.0224952	0.0231982	0.0216812	0.0202013	0.0202013	0.0184253	0.0172414	0.0163904	0.0157984	0.0160574
				0.000235988	0.00192724	0.00578171	0.0080236	0.00947886	0.0121534	0.0122714	0.0145919	0.0155752	0.0163225	0.0196657	0.0189971	0.0200983	0.0218289	0.0232448	0.0229695	0.0237168	0.0243461	0.0238741	0.0245034	0.026352	0.026588	0.026234	0.0249754	0.0269813	0.026706	0.026588	0.0270206	0.0266273	0.026234	0.0252901	0.0248574	0.0243461	0.0245821	0.0228909	0.0221829	0.0214749	0.0212389	0.0191937	0.019941	0.0194297	0.0186824	0.0151819	0.0167552	0.0138446	0.01353
				3.66824e-05	0.00176076	0.00476872	0.00737317	0.0096108	0.0103078	0.0126921	0.0142695	0.0147463	0.0163604	0.0183412	0.0204321	0.0214592	0.0212758	0.0224497	0.0244305	0.0246873	0.0246506	0.0253842	0.0260445	0.0265581	0.027035	0.0266315	0.0270716	0.0260812	0.027842	0.0257144	0.0269249	0.0253842	0.025531	0.0250541	0.0246506	0.0237335	0.0234768	0.0215693	0.0213125	0.0205055	0.0197352	0.0195884	0.0166905	0.0165438	0.0160669	0.0148197	0.0134991	0.013866	0.0128389
		Layer 4		0.000180501	0.00389366	0.0072716	0.00977283	0.0128413	0.0153168	0.0173796	0.0191331	0.0217374	0.0236972	0.0256311	0.0272556	0.0267915	0.0290348	0.0296795	0.0299373	0.0314071	0.0310461	0.0304788	0.0325417	0.0332637	0.0318971	0.0327222	0.0295248	0.0316134	0.0303757	0.0285191	0.0280292	0.0276166	0.0267141	0.025528	0.025167	0.023362	0.0224595	0.0217632	0.0200098	0.017457	0.0171991	0.0143627	0.0134086	0.0117325	0.0108558	0.00941183	0.00822568	0.0063691	0.00549238
				0.000253794	0.00441602	0.00923811	0.0110654	0.0139079	0.0164966	0.0184762	0.0221309	0.021674	0.0227907	0.0257855	0.0285772	0.0276128	0.029897	0.0326379	0.0302015	0.031369	0.0323841	0.0323334	0.0335516	0.0296939	0.0330948	0.0316228	0.0311659	0.0291356	0.0301508	0.028831	0.0273083	0.0246688	0.0240089	0.0225369	0.0197959	0.0207096	0.0170042	0.0166997	0.0160398	0.014517	0.0134511	0.0125882	0.0126897	0.0109132	0.0102025	0.00867976	0.00812142	0.00812142	0.00766459
				6.74082e-05	0.00257836	0.00603303	0.00754971	0.00995956	0.0117796	0.0138524	0.0153859	0.0159589	0.018335	0.0193293	0.0213684	0.0211662	0.0239299	0.0236097	0.0242669	0.0252949	0.0257331	0.0267273	0.0264408	0.027789	0.027671	0.0267947	0.0280586	0.0275362	0.0282272	0.0271149	0.0257499	0.0273677	0.0258847	0.0251938	0.0256151	0.0236603	0.0247051	0.0215706	0.0221604	0.0206269	0.0208123	0.0193967	0.0177115	0.0176104	0.0157567	0.0148298	0.0143579	0.013094	0.0122177
		Layer 5		0	0.00119462	0.00282064	0.00451302	0.00530944	0.00613904	0.00610586	0.00766551	0.00902605	0.00988883	0.0104198	0.0116476	0.0107848	0.0126431	0.014601	0.0132404	0.0145346	0.0149328	0.0150324	0.0157956	0.015331	0.0157624	0.0155965	0.0172225	0.0166584	0.0181185	0.0162602	0.0198109	0.0184503	0.0169902	0.018749	0.0178862	0.0195122	0.0189481	0.0179194	0.0188817	0.0200431	0.017853	0.0199104	0.0178862	0.0175212	0.0180189	0.018749	0.0187158	0.0181517	0.0164593
				0	0.000455685	0.00214172	0.00401003	0.00428344	0.00542265	0.006653	0.006653	0.00760993	0.00956938	0.0100251	0.010982	0.0112554	0.0122579	0.0119389	0.0135794	0.0130326	0.0160401	0.0145363	0.0138072	0.0145363	0.017954	0.0142629	0.0157667	0.0166781	0.0173616	0.0169059	0.0169515	0.0181362	0.0180907	0.018273	0.0170882	0.0184097	0.0185919	0.0185008	0.0171337	0.0185464	0.0178628	0.017635	0.0175894	0.0174527	0.0207792	0.0181362	0.0175439	0.0172249	0.0172249
				7.01295e-05	0.000864931	0.00250129	0.00338959	0.0038805	0.00497919	0.00584413	0.00614802	0.0066623	0.00769087	0.00850905	0.00892982	0.00939735	0.00988826	0.0100051	0.0107999	0.011922	0.0120155	0.0118285	0.013348	0.013909	0.0136519	0.0143532	0.0154752	0.0145168	0.0166674	0.0154986	0.0161298	0.0166674	0.0161999	0.0170415	0.0160597	0.0170882	0.0153584	0.0178129	0.0169713	0.0171116	0.017322	0.0172986	0.0171116	0.017322	0.016083	0.0172986	0.0164103	0.0178129	0.0171817
		Layer 6a		9.37195e-05	0.00167356	0.00341407	0.0045387	0.00562317	0.00689507	0.00785905	0.00880963	0.00994765	0.0108045	0.0122103	0.0129601	0.0136161	0.0149951	0.0155307	0.0157716	0.0174854	0.0170569	0.0173515	0.0177264	0.019266	0.0195472	0.0193062	0.0202702	0.02023	0.0206317	0.0202166	0.0211806	0.0214484	0.0203907	0.0213279	0.0208057	0.0204041	0.020712	0.0217429	0.0204308	0.0208727	0.0198685	0.0195338	0.0193598	0.0196275	0.0188108	0.0188778	0.0189046	0.017954	0.0175523
				9.7352e-05	0.00188863	0.00373832	0.00471184	0.00626947	0.00739875	0.00971573	0.00981308	0.0113318	0.0122858	0.0133178	0.014817	0.0147586	0.016141	0.0173481	0.0183606	0.0191978	0.0189252	0.0203466	0.0207749	0.021067	0.0218847	0.0216706	0.0217679	0.022391	0.023014	0.0226051	0.0231893	0.0224688	0.022722	0.0221573	0.0238707	0.0218847	0.022352	0.0216316	0.0219237	0.0218263	0.0213006	0.0196262	0.020366	0.0196846	0.0184774	0.0180101	0.0162773	0.0167835	0.0159463
				0.000114511	0.00127724	0.00272184	0.00347057	0.00438666	0.00534679	0.00663284	0.00723182	0.00819196	0.00874689	0.00900234	0.0100418	0.0108698	0.0114159	0.0127019	0.0121998	0.0133978	0.0140673	0.0141025	0.0155647	0.0156792	0.0160316	0.0156968	0.016428	0.0169829	0.0173	0.0167979	0.0175731	0.0180135	0.0180575	0.0181016	0.0187446	0.0179342	0.0185068	0.0184363	0.018357	0.0186389	0.0192731	0.0182954	0.0183218	0.0181809	0.0176171	0.0178285	0.0179254	0.0170886	0.0173705
[truncated: 74 more columns]

## Sheet: Fig 3c-f
Figure 3c, d: Mean and standard deviation of % of ROIs with directionality for β3-Tubulin (c) and GFAP (d) stained images at locations specified on the x axis.
	ROI with directionality (out of 20)
			βIIITubulin			GFAP
			Culture 1	Culture 2	Culture 3	Culture 1	Culture 2	Culture 3
Count	Center Superficial		8	10	9	14	15	16
	Center Deep		19	18	20	15	18	20
	Edge Superficial		8	7	6	9	6	12
	Edge Deep		6	10	3	14	11	15
Figure 3e, f: Polar plot histograms of the directions (-90° to 90° with 5° bin width) found in the ROIs with directionality (panel c, d) for β3-Tubulin+ neuronal (e) and GFAP+ astrocytic processes (f) at different locations. Radial lines indicates angles between processes alignemnet and culture long edge, concentric circles show percent of directional ROIs with alignment angle within a bin range.…
10° wide angle bin start point (°)				-90	-80	-70	-60	-50	-40	-30	-20	-10	0	10	20	30	40	50	60	70	80
%Count	βIIItubulin	Center Superficial		0	0	0	0	0	0	0	0	20	26.6667	26.6667	0	26.6667	0	0	0	0	0
		Center Deep		0	0	0	0	0	0	0	0	2.43902	41.4634	29.2683	24.3902	2.43902	0	0	0	0	0
		Edge Superficial		0	0	0	0	0	0	0	0	0	47.619	4.7619	28.5714	19.0476	0	0	0	0	0
		Edge Deep		0	0	0	0	0	3.84615	0	19.2308	11.5385	42.3077	7.69231	7.69231	7.69231	0	0	0	0	0
	GFAP	Center Superficial		0	2.77778	2.77778	0	2.77778	0	8.33333	11.1111	25	11.1111	25	2.77778	0	2.77778	2.77778	0	0	2.77778
		Center Deep		0	0	0	2.5	0	0	2.5	12.5	32.5	27.5	20	0	0	0	0	0	2.5	0
		Edge Superficial		0	0	0	0	4	4	12	4	20	8	16	8	16	0	4	0	4	0
		Edge Deep		0	0	0	2.04082	8.16327	4.08163	6.12245	6.12245	14.2857	6.12245	18.3673	22.449	8.16327	2.04082	0	0	2.04082	0

## Sheet: Fig 3g, h
Figure 3g: Average gray value (black dots) with mean (red thick line), and standard deviation (red shaded area) of GFAP processes at different distance (indicated at x-axis) from superficial layer at the center of culture
	Distance from top surface (μm)			0	1	2	3	4	5	6	7	8	9	10	11	12	13	14	15	16	17	18	19	20	21	22	23	24	25	26	27
	GFAP+ processes mean gray value	Culture 1	ROI1	136.541	197.921	205.137	192.318	172.209	158.259	138.633	125.18	116.962	119.086	118.622	114.191	108.445	103.494	100.307	100.53	101.187	98.2775	96.7269	89.9031	87.4302	81.901	79.0719	77.7161	76.1331	76.3797	71.0967	68.4146
			ROI2	116.054	179.776	184.06	182.259	180.19	169.455	156.4	147.83	132.842	121.179	113.87	108.808	104.908	101.583	101.894	101.973	95.5009	96.6507	91.9515	93.2639	90.3972	87.0863	78.5539	77.6436	75.1185	70.3299	73.3562	68
		Culture 2	ROI1	125.496	188.507	191.599	184.087	176.942	164.434	155.79	145.987	131.251	117.688	112.763	106.267	103.03	98.9027	96.0255	96.4926	93.1207	91.0834	79.6801	82.0529	82.1503	74.0323	70.7969	71.9131	68.0914	69.3878	67.9076	67.3585
			ROI2	179.676	194.981	185.337	173.678	164.375	153.751	133.218	120.344	116.544	114.832	115.399	112.623	104.532	96.2382	93.3243	91.2424	89.1194	86.4818	86.495	85.8616	83.3892	82.4262	85.9209	81.0769	73.034	70.2453	68.5075	62.963
		Culture 3	ROI1	155.772	188.914	186.179	175.772	166.516	153.983	145.089	134.474	127.947	120.786	113.701	103.51	96.204	91.2112	91.3678	93.1102	94.3682	90.2633	85.0146	84.5558	80.5427	80.2222	76.7114	77.649	81.9552	74.8428	86.7239	93.6735
			ROI2	162.258	202.518	200.412	190.132	170.821	159.209	150.131	138	122.148	107.914	98.4917	96.0143	90.2719	93.1476	95.1506	94.3904	87.6391	83.6823	86.6275	86.6725	82.7701	73.8725	77.8298	78.4181	71.3344	67.5342	64.6479	63.75
Figure 3h: Mean with standard deviation of number of GFAP+ cells in the superficial layer (top 10 μm) and deep layer (from 15μm to 25μm deep in culture) at n= 6 center locations (100μm Х 100μm) from 3 cultures (2 each).
			Suerficial	Deep
GFAP+ Cell ratio (%)	Culture 1	ROI1	38.9423	2.2936
		ROI2	51.2195	8.3799
	Culture 1	ROI1	41.7355	4
		ROI2	37.7593	5.3254
	Culture 1	ROI1	33.9223	5.8824
		ROI2	32.3194	8.867

## Sheet: Fig 3i
Figure 3i: Box plot of n=81, 139, 108 and 178 nucleus (DAPI+ objects) alignment angles at center superficial, center deep, edge superficial, and edge deep locations resptectively.
			Nucleus orientation (°)
	Center Superficial		17.199	8.489	-2.49	68.199	18.435	56.602	-28.072	6.667	-6.044	-19.612	5.412	5.793	-14.237	-11.31	-21.346	-7.214	26.966	-37.405	-28.61	5.793	33.69	1.528	54.866	-3.576	-5.064	84.523	1.488	7.125	-89.246	0	-38.047	-67.433	-25.805	17.716	17.684	10.539	-80.38	0	-37.983	18.199	15.611	9.345	-17.241	-6.34	9.324	-2.643	10.366
	Center Deep		14.657	6.009	28.61	19.026	-18.138	-7.253	-14.783	11.997	-19.604	11.31	2.545	7.472	16.928	9.866	17.301	23.009	-15.255	-18.435	4.927	12.095	-1.762	37.569	-2.291	-5.964	24.146	-8.881	10.305	35.096	-38.991	-11.056	-19.25	-4.259	8.13	2.974	35.655	-7.326	-10.061	79.54	-11.31	-6.674	-2.862	6.766	11.802	5.136	-7.595	-15.101	11.659
	Edge Superficial		14.621	-62.281	23.839	-1.591	60.141	-53.13	2.573	-65.037	-9.019	67.38	56.023	-65.037	-52.97	40.732	48.691	36.703	-69.228	-62.447	75.343	-63.8	-15.945	-22.135	53.531	67.38	86.987	69.624	-51.34	47.021	49.086	-11.768	66.695	72.962	83.346	78.996	86.583	49.899	-55.713	31.891	-43.877	13.799	-90	52.306	-47.246	35.433	25.427	79.54	-22.443
	Edge Deep		-13.046	-2.246	-50.648	-20.674	5.001	-33.69	22.036	12.45	55.814	31.535	16.22	-19.058	54.834	-18.435	-85.914	-70.463	26.94	-53.531	-28.072	77.692	-37.208	-20.136	-88.409	68.199	59.036	33.024	-27.646	31.608	-24.362	11.689	-68.369	-7.815	-47.291	25.017	66.529	-64.687	22.797	-64.398	-69.864	-64.204	60.642	72.096	0	71.565	62.152	-8.017	29.511
[truncated: 131 more columns]

## Sheet: Fig 3j
Figure 3j: Normalized number of DAPI+ objects in superficial layer (top 10 μm) and deep layer (from 15μm to 25 μm deep in culture) at same n=6 center locations as panel h.
			Suerficial	Deep
Normalized cell count	Culture 1	ROI1	1.0000 0.9049	0.905
		ROI2	1.0000 0.8732	0.88
	Culture 1	ROI1	1.0000 0.7703	0.875
		ROI2	1.0000 0.8423	0.842
	Culture 1	ROI1	1.0000 0.8125	0.81
		ROI2	1.0000 0.7231	0.801

## Sheet: Fig 3k
Figure 3k: Mean (black filled circle) with standard deviation of nucleus bounding cuboid height (along z direction) at different distance from superficial layer at center.
Distance from top surface (μm)		Nucelus (DAPI+) bounding cuboid height
	0	6	7	6	7	8	7	9	6	6	6	7	6	6	8	8	7	8	7	7	9	8	7	6	7	6	8	7	7	7	6	7	7	6	6	7	8	7	6	9	7	7	7	7	6	5	6	6	8
	10	6	7	7	6	5	5	5	6	7	6	8	7	5	8	5	8	8	6	7	6	7	6	6	7	5	6	6	7	6	4	9	9	7	8	7	9	7	8	8	8	7	8	9	7	9	10	9	10
	20	8	7	7	9	9	8	7	9	7	7	8	8	8	6	8	8	7	6	8	8	7	9	9	8	11	9	7	9	10	9	8	10	8	10	9	11	9	10	9	9	10	7	8	11	9	10	9	10
	30	9	8	7	9	9	6	8	9	9	6	8	9	8	8	9	9	7	8	9	7	7	9	9	8	9	8	7	7	8	9	8	10	10	9	11	10	9	9	9	7	9	12	9	8	9	9	9	9
	40	8	9	9	7	7	9	8	8	9	8	9	8	7	8	8	8	9	9	8	8	8	7	9	9	8	8	8	9	9	7	8	7	9	9	8	7	8	9	10	8	9	10	9	9	9	9	10	8
[truncated: 42 more columns]

## Sheet: Fig 4b
Figure 4b: individual burst durations
Separate cultures are indicated by different background color
		Burst duration (s)
		DIV 10			DIV 12			DIV 14			DIV 16
		3 μM AraC	Control	Astrocyte (+15%)	3 μM AraC	Control	Astrocyte (+15%)	3 μM AraC	Control	Astrocyte (+15%)	3 μM AraC	Control	Astrocyte (+15%)
		12.6	11.4	37.55	14.1333	16	34.6	26.4	12.4	76.2	154.267	52.7333	60.4
		20.25	7.9	17.75	2.8	12.4	36.8667	16.6	30.2	44.4	159.267	104.733	33
		18.7	12.1	15.2	22.4667	6.6667	40.4	21.2	20.4	73.4	68.2667	21.6	71
		21.25	5.7	14.5	12	13.4667	20.6	19.6	22	50.8	27.6667	25.7333	35.2667
		8.25	6.25	14	12.8667	14.4	51.7333	17.2	40.6	62.4	48.5333	93.8	69.3333
		14.55	34.8	16.4	4.6	13.3333	62.1333	20.8	23.2	89	22.8	31.7333	34.4667
		19.2	7.3	16.8	21.3333	11.4667	20.5333	16.4	30		59.4	46.0667	67.0667
		14	15.65	12.45	2.6	15.1333	26	44.4	22		25.5333	79.6	38.1333
		8.55	13.55	14.55	6.2667	6.5333	27.8667	18.4	16.4		24.6667	43.2667	62.1333
		22.8	20.25	12.25	11.7333	23.5333	37.6667	16.8	65.2		22.8	50.7333	59
		8.95	12.65	18.7	5.2667	11.2	26.6667	29.6	27.6		73.8667	53.6	67.2
		25.8	10.65	13.65	10.4667	10.3333	27.5333	18.6	26.4		45.6	9.3333	39.7333
		12	9.45	12.9	10.6	21.6667	31.6667	18.6	18		51.7333	8.8	72.2667
		10.05	11.6	18.5	8	10.6667	21.8667	69.8	20.4		34.1333	6.5333	40.9333
		17.3	10.75	18.85	10.4667	27.5333	53.2	66	21.4		27.3333	8.1333	29.6667
		27.95	12.3	17.95	2.9333	13.5333		44.6667	21		6.5333	9.6	72.8
		21.2	10.45	16.2	3.2667	15.6		94.8	18		6.3333	28.7333
		15.6	10.6	17.05	9.4667	13.8		57.4	36.4		4.6667	25
		12.3	12.2	22.8	4.8	16.3333		69.6	17		13.0667	10
		18.95	12.65	17.3	13	13.9333		47.8	21.6		6	12.6
		8.5	15.2	21.9	3.8667	13.2667		39.4	20.4		5.6667	35.4
		35.3	11.15	19.3	12.6667	16.2667		94.4861	21.2		67.2667	51.2667
		25.2	9.2	19.85	23.4	17.6		44.4565	19		6.5333	18.2667
		9.7	13.15	22.85	5.8	5.8		38.9582	24		30.8	45.2
		22.2	10.45	19.5	5.4	12.0667		69.1441	12.2		14.1333	17.2667
		28.39	10.75	30.15	11.6667	9.4		47.5796	26.6		4.6667	55.8667
		17.59	11.5		11.6667	12.4667		57.0705	17.4		4.8	19.8
		24.83	20.3		11.8667	14.9333			21		7.2667	28.5333
		21.9378	10.7		2.9333	13.7333			15.4		10.9333
		18.5777	9		12.2667	17.1333			29		20.4667
		21.2341	11.5		15.3333	6.6667			15		5.4
		34.8567	14.6		4.6				32.6
		8.4686	14.25		11.6667				13.2
		12.7827	11.05		7.4				15.6
		9.8822	56.35		5.1333				23.6
		15.9709	11.45		19.2667				18.6
		10.0462	13.15		18.2667
			9.6		7.1333
			37.6		20
			12		12
			23.25		20.1333
			11.85		29.4667
			33.5		37.5333
			11.1		37
			13.3		19.4
			19.9		13.8667
			29.05
			9.75
			9.6
			10.3
			9.6
			16.9
			12.9
			13.75
			13.2
			10.4
			10.4
			11.15
			14.9
			8.95
			10.05
			12.3
			9.75

## Sheet: Fig 4c
Figure 4c: normalized total active time (15 min recording time for each session)
Separate cultures are indicated by different background color
		Normalized total active time
		DIV 10			DIV 12			DIV 14			DIV 16
		3 μM AraC	Control	Astrocyte (+15%)	3 μM AraC	Control	Astrocyte (+15%)	3 μM AraC	Control	Astrocyte (+15%)	3 μM AraC	Control	Astrocyte (+15%)
		0.2299	0.2758	0.1905	0.4571	0.2381	0.1472	0.4671	0.3738	0.272	0.5089	0.175	0.4117
		0.2492	0.3736	0.1932	0.0224	0.1141	0.1265	0.393	0.2871	0.0693	0.431	0.4361	0.4216
		0.2492	0.3362	0.1484	0.1525	0.122	0.3033	0.393	0.2669	0.0989	0.2384	0.4933	0.1139

## Sheet: Fig 4d
Figure 4d: area under curve of individual bursts on different DIVs.
Separate cultures are indicated by different background color
		Area under curve
		DIV 10			DIV 12			DIV 14			DIV 16
		3 μM AraC	Control	Astrocyte (+15%)	3 μM AraC	Control	Astrocyte (+15%)	3 μM AraC	Control	Astrocyte (+15%)	3 μM AraC	Control	Astrocyte (+15%)
		2.3848	2.2393	7.3741	2.2824	3.9131	12.3536	7.5926	1.282	63.5455	37.9547	13.6984	40.1247
		2.7133	0.7207	7.0105	0.2091	3.1386	15.6459	5.1219	8.174	15.5935	36.3773	61.243	11.2495
		2.4037	4.1744	5.7448	2.7245	0.5614	14.5047	6.1245	5.8471	64.207	14.3608	1.9059	53.6773
		4.3997	0.3955	4.9679	1.1456	3.6951	10.075	5.5276	5.0197	14.8716	6.1599	4.9078	12.8039
		0.7123	0.6698	4.3514	2.0254	3.4918	31.6175	4.2222	10.2719	67.2184	10.755	28.1104	51.0744
		1.4007	8.3244	4.4426	0.3454	3.3148	33.9359	5.1156	5.8911	87.4636	3.4891	8.1303	12.0034
		4.5489	0.6822	6.1053	3.7794	2.9258	7.7558	3.7972	6.5555		11.5157	13.1072	56.4217
		2.9126	2.0292	4.6105	0.1676	4.1344	8.6682	11.5202	6.6774		3.9439	19.9375	15.5853
		0.6152	4.1184	4.5318	0.6235	0.3542	9.5349	4.6192	2.8865		4.2269	11.7012	47.7826
		3.8958	2.8467	4.4896	1.956	4.6691	11.193	4.6163	30.0353		3.635	14.0026	37.7016
		0.7124	3.9739	8.5782	0.405	2.7702	8.1725	8.8294	6.861		14.3519	13.1087	48.8239
		5.4198	1.6008	4.406	0.9919	2.7464	8.6994	5.5588	8.5938		8.1571	1.3074	17.9018
		3.3358	1.3675	5.4861	1.2701	4.5134	9.1486	6.2233	5.7529		10.0425	1.0785	52.9213
		0.9675	3.9392	6.1028	0.6932	1.9211	6.909	28.2045	6.5383		6.2951	0.4694	15.3884
		7.0327	3.5648	6.7599	1.0001	4.3097	33.0916	31.0648	6.1582		3.772	0.6696	11.8489
		7.9085	3.6435	8.3421	0.1966	3.3618		13.7846	5.8525		0.4083	1.1914	52.5576
		3.929	3.0842	5.4008	0.1657	3.3636		32.0584	5.6112		0.4141	2.3006
		4.6588	3.506	7.9783	1.0752	2.8971		15.5963	9.7085		0.306	7.6188
		1.7311	3.424	9.6285	0.2737	3.3706		23.7972	5.7275		0.8979	1.0618
		5.0737	3.634	6.9894	1.1522	3.8559		10.2001	5.9794		0.3427	0.9845
		0.7838	3.5093	10.4826	0.2405	2.9375		12.9051	6.2548		0.3005	2.939
		8.32	3.399	8.6228	1.9672	4.0055		33.75	6.2398		7.3432	9.4118
		4.9901	3.0989	8.7957	4.3916	4.5789		12.67	5.8428		0.4075	6.0649
		0.9674	2.1024	11.0231	0.6602	0.3022		11.45	11.0652		2.8622	9.7939
		7.3615	3.3661	10.2502	0.6006	3.6616		25.6	3.8926		1.5289	1.6365
		7.75	3.2487	8.6358	1.7207	1.4102		10.2	6.9461		0.3576	9.3228
		6.78	2.7015		1.7227	4.2725		15.45	5.5749		0.3388	1.9862
		5.14	2.5214		1.2241	3.5768			5.982		0.4057	7.1356
		7.12	3.5799		0.1836	3.6516			4.4588		0.8026
		5.12	2.5445		1.5141	4.3521			6.8578		1.4815
		3.65	3.0896		1.8389	3.9297			5.8238		0.3517
		5.2	1.5527		0.3035				7.3672
		0.67	3.7974		2.007				3.0928
		1.65	2.3053		0.5357				5.3174
		1.2	10.6402		0.2508				6.9938
		4.92	1.3069		3.3818				5.9956
		0.78	3.6754		3.119
			1.2595		0.8093
			7.6354		3.4366
			1.3613		1.9318
			4.7233		4.3744
			3.1537		7.5849
			4.9385		6.8828
			2.9047		7.1056
			1.2035		3.5657
			3.5553		4.398
			5.0124
			2.9033
			1.3941
			3.0097
			3.5317
			1.6124
			3.2494
			3.1956
			3.5625
			1.2703
			3.0398
			1.7229
			3.2919
			2.6618
			0.7658
			3.3461
			3.0102

[truncated: 9 more sheets: Fig 4f, g, Fig 4h, Fig 5f, g, Fig 6h, Fig 7b, Fig 7c, d, Fig 8c, Fig 8d, Fig 8e]
